# Supplementary material for: Expert consensus on monitoring antimicrobial stewardship in French nursing homes using assessed reimbursement database indicators
Source: JAC Antimicrob Resist. 2023 Mar 31;5(2):dlad037. doi: 10.1093/jacamr/dlad037 (PMC10064325; doi:10.1093/jacamr/dlad037)
Supplement: dlad037_Supplementary_Data [file dlad037_supplementary_data.zip]

Archive with 3 entries (3 files):
- Supplementary Tables.docx
- Supplementary Data 1.docx
- Supplementary Data 2.docx
